# Supplementary material for: Different Thermal Treatment Methods and TGase Addition Affect Gel Quality and Flavour Characteristics of Decapterus maruadsi Surimi Products
Source: Foods. 2021 Dec 28;11(1):66. doi: 10.3390/foods11010066 (PMC8750094; doi:10.3390/foods11010066)
Supplement: Supplementary file 1 [file foods-11-00066-s001.zip]

Archive with 1 entries (1 files):
- foods-1495480-supplementary.pdf
